# Supplementary material for: Host Age and Denture Wearing Jointly Contribute to Oral Colonization with Intrinsically Azole-Resistant Yeasts in the Elderly
Source: Microorganisms. 2021 Jul 30;9(8):1627. doi: 10.3390/microorganisms9081627 (PMC8400291; doi:10.3390/microorganisms9081627)
Supplement: Supplementary file 1 [file microorganisms-09-01627-s001.zip]

Archive with 2 entries (2 files):
- 2021 MO - elderly -Supp_data_V1.pdf
- SupFigs1.tif
